# Supplementary material for: MatchTope: A tool to predict the cross reactivity of peptides complexed with Major Histocompatibility Complex I
Source: Front Immunol. 2022 Oct 28;13:930590. doi: 10.3389/fimmu.2022.930590 (PMC9650389; doi:10.3389/fimmu.2022.930590)
Supplement: Supplementary Table 1 — List of MHC peptide linear sequences and their respective names. Cells of the same color indicate the existence of in vitro data demonstrating some level of cross-reactivity event. [file Table_1.xlsx]

## Sheet: Sheet1
Epitope	RMSD
D1V_NS4a	0.016
D1V_NS4b	0.023
D2V_NS4a	0.018
D2V_NS4b	0.016
D3V_NS4a	0.014
D3V_NS4b	0.021
D4V_NS4a	0.01
D4V_NS4b	0.017
G1_01	0.016
G1_02	0.022
G1_03	0.018
G1_04	0.029
G1_05	0.04
G1_06	0.029
G1_07	0.018
G1_08	0.009
G2_09	0.02
G2_10	0.025
G2_11	0.021
G2_12	0.02
G2_13	0.015
G3_14	0.017
G3_15	0.021
G3_16	0.01
G3_17	0.021
G3_18	0.015
G3_19	0.026
G3_20	0.02
G4_21	0.017
G5_22	0.013
G6_23	0.027
G6_24	0.017
G6_25	0.026
G6_26	0.016
G6_27	0.017
G6_28	0.012
VIME 78-87	0.038
VIME 225-233	0.035
MYH9 478-486	0.029
MYH9 741-749	0.024
ACTB 266-274	0.018
CYP2D6 204-213	0.025
CYP2D6 245-254	0.032
CYP2D6 306-314	0.031
CYP2D6 393-402	0.026
HEV-1527	0.022
FLFGEPKRL	0.026
FLWGPRAHA	0.032
AMDAIFGSL	0.035
YLEPGPVTV	0.04
TLAKFSPYL	0.027
KMILKMVQL	0.03
Mean	0.032
