# Supplementary material for: MatchTope: A tool to predict the cross reactivity of peptides complexed with Major Histocompatibility Complex I
Source: Front Immunol. 2022 Oct 28;13:930590. doi: 10.3389/fimmu.2022.930590 (PMC9650389; doi:10.3389/fimmu.2022.930590)
Supplement: Supplementary Table 2 — RMSD values (in Angström) of pMHCs used for MatchTope validation compared to the pdb model after fitting. The low RMSD values shown here (below 0.1 Angström) demonstrate that all pMHCs are in the same position. The last row presents the overall mean for all results. [file Table_2.xlsx]

## Sheet: Sheet1
Hepatitis C epitopes			Dengue epitopes
Genotype 1	G1_01	CVNGVCWTV	Serotype 1	D1V_NS4a	GLLFMILTV
	G1_02	CTNGVCWTV		D1V_NS4b	LMRTTWAL
	G1_03	CVSGACWTV	Serotype 2	D2V_NS4a	AILTVVAAT
	G1_04	CISGVCWTV		D2V_NS4b	LMMRTTWAL
	G1_05	CINGACWTV	Serotype 3	D3V_NS4a	GILTLAAIV
	G1_06	CVNGACMTV		D3V_NS4b	LLMRTSWAL
	G1_07	CINGVCWSV	Serotype 4	D4V_NS4a	TILTIIGLI
	G1_08	CINGVCWSI		D4V_NS4b	LMRTTWAF
Genotype 2	G2_09	CISGVLWTV	Throat Cancer epitopes
	G2_10	TISGVLWTV	Group 1	FLFGEPKRL	FLFGEPKRL
	G2_11	SISGVLWTV	Group 1	FLWGPRAHA	FLWGPRAHA
	G2_12	SIAGVLWTV	Group 2	AMDAIFGSL	AMDAIFGSL
	G2_13	TISGILWTV	Group 2	YLEPGPVTV	YLEPGPVTV
Genotype 3	G3_14	TVGGVTWTV	Group 3	TLAKFSPYL	TLAKFSPYL
	G3_15	SVGGVMWTV	Group 3	KMILKMVQL	KMILKMVQL
	G3_16	TIGGVMWTV	Hepatitis E epitope
	G3_17	AIGGVMWTV	Caspase-cleaved apoptotic self-antigens	VIME 78-87	LLQDSVDFSL
	G3_18	TVGDVMWTV		VIME 225-233	SLQEEIAFL
	G3_19	TVGGVMWTV		MYH9 478-486	QLFNHTMFI
	G3_20	TVGGVIWTV		MYH9 741-749	VLMIKALEL
Genotype 4	G4_21	AVNGVMWTV		ACTB 266-274	FLGMESCGI
Genotype 5	G5_22	CINGVMWTL	Cytochrome epitopes correlated to Autoimmune Hepatitis	CYP2D6 2-11	GLEALVPLAV
Genotype 6	G6_23	SINGVMWTV		CYP2D6 204-213	RLLDLAQEGL
	G6_24	AINGVMWTV		CYP2D6 245-254	KAFLTQLDEL
	G6_25	TVNGVMWTV		CYP2D6 306-314	GMVTTSTTL
	G6_26	AVNGVLWTV		CYP2D6 393-402	TTLITNLSSV
	G6_27	TINGVLWTV	RNA-dependent RNA polymerase	HEV-1527	LLWNTVWNM
	G6_28	TVNGVLWTV
